# Supplementary material for: Essence of Chicken Supplementation Alters Brain and Blood Metabolite Signatures in Sleep-Deprived Mice
Source: Metabolites. 2025 Aug 29;15(9):577. doi: 10.3390/metabo15090577 (PMC12471716; doi:10.3390/metabo15090577)
Supplement: Supplementary file 1 [file metabolites-15-00577-s001.zip]

Archive with 1 entries (1 files):
- metabolites-3765894-supplementary.pdf
